# Supplementary material for: Comparative transcriptome and WGCNA reveal key genes involved in lignocellulose degradation in Sarcomyxa edulis
Source: Sci Rep. 2022 Nov 1;12:18379. doi: 10.1038/s41598-022-23172-2 (PMC9626453; doi:10.1038/s41598-022-23172-2)
Supplement: Supplementary file 7 — Supplementary Information 7. [file 41598_2022_23172_MOESM7_ESM.xls]

## Sheet: Sheet1
Table S1. Summary of the sequencing data of Sarcomyxa edulis transcriptome at different growth stages.
Sample	RawDatas	CleanData	AF_Q20(%)	AF_Q30(%)	AF_GC(%)	Mapped Reads (%)
B1-1	37186822	37096482	0.9707	0.9203	0.5108	0.8256
B1-2	44167320	44060348	0.971	0.921	0.5107	0.8264
B1-3	38044630	37950126	0.9705	0.9201	0.5108	0.8256
B2-1	48477476	48371564	0.9707	0.9206	0.5084	0.8351
B2-2	44953186	44826726	0.9694	0.9181	0.5085	0.834
B2-3	40539928	40435168	0.9695	0.9186	0.5085	0.8352
B3-1	41781388	41663590	0.9705	0.9197	0.5074	0.7798
B3-2	39940884	39840456	0.9699	0.9192	0.5079	0.8299
B3-3	45664246	45537088	0.9707	0.9203	0.5083	0.8245
B4-1	36167328	35996982	0.9719	0.9233	0.511	0.8335
B4-2	36599418	36485806	0.9725	0.9244	0.5094	0.8513
B4-3	38473564	38306616	0.9693	0.9181	0.5123	0.8392
B5-1	43773864	43661168	0.9696	0.9179	0.5087	0.8173
B5-2	39207382	39096732	0.9702	0.9196	0.5071	0.7939
B5-3	46187792	46042950	0.9679	0.9149	0.504	0.7756
B6-1	39124742	38993640	0.9707	0.9204	0.5089	0.8203
B6-2	42939542	42718058	0.9668	0.913	0.5116	0.812
B6-3	41364746	41206994	0.9703	0.9196	0.5117	0.8226
Total	744594258	742290494
Average		4.12384e+07	0.970117	0.919394	0.509222	0.821211
AF: After filter
