# Supplementary material for: Comparative transcriptome and WGCNA reveal key genes involved in lignocellulose degradation in Sarcomyxa edulis
Source: Sci Rep. 2022 Nov 1;12:18379. doi: 10.1038/s41598-022-23172-2 (PMC9626453; doi:10.1038/s41598-022-23172-2)
Supplement: Supplementary file 8 — Supplementary Information 8. [file 41598_2022_23172_MOESM8_ESM.xlsx]

## Sheet: table
Table S2. Data list of violin map
	min	Q1	median	Q3	max	IQR
B2-1	0.0285692	2.72465	4.42828	5.78024	16.1313	3.05559
B2-2	0.0143553	2.68482	4.40667	5.78215	16.0594	3.09733
B2-3	0.0285692	2.69766	4.41752	5.78293	16.0282	3.08527
B3-2	0.0143553	2.54597	4.2817	5.79572	15.4058	3.24975
B6-2	0.0285692	2.42492	4.16872	5.6647	14.9851	3.23977
B4-1	0.0285692	2.23266	4.05702	5.67709	14.6709	3.44442
B4-3	0.0285692	1.98185	3.82273	5.51704	14.2153	3.53519
B4-2	0.0143553	2.07724	3.97545	5.71053	14.1179	3.63329
B6-3	0.0143553	2.32193	4.0993	5.65921	13.9283	3.33728
B3-3	0.0143553	2.57592	4.36527	5.87209	13.6471	3.29617
B3-1	0.0285692	2.34696	4.20672	5.80426	13.5371	3.4573
B1-3	0.0143553	2.82375	4.52388	5.88258	13.3921	3.05883
B1-1	0.0285692	2.81198	4.50494	5.87928	13.3818	3.06729
B1-2	0.0143553	2.82375	4.53481	5.90099	13.3711	3.07724
B6-1	0.0285692	2.74524	4.59096	6.01134	13.0047	3.2661
B5-1	0.0143553	2.32769	4.19298	5.82845	12.9258	3.50077
B5-3	0.0143553	2.27798	4.14241	5.8125	12.53	3.53451
B5-2	0.0143553	2.26903	4.12515	5.79077	12.3718	3.52174
Q1: a quarter of the data is less than the lower quartile
Q2: half of the data is above the median, and the other half is below the median
Q3: which means that a quarter of the data is larger than the upper quartile
IQR: upper quartile and lower quartile interval
