# Supplementary material for: Comparative transcriptome and WGCNA reveal key genes involved in lignocellulose degradation in Sarcomyxa edulis
Source: Sci Rep. 2022 Nov 1;12:18379. doi: 10.1038/s41598-022-23172-2 (PMC9626453; doi:10.1038/s41598-022-23172-2)
Supplement: Supplementary file 9 — Supplementary Information 9. [file 41598_2022_23172_MOESM9_ESM.xlsx]

## Sheet: all_pathway
	Table S3. KEGG enriched pathway analysis of differentially expressed genes.
Pathway	Pathway_ID	KEGG_A_class	KEGG_B_class	B1-vs-B2(380)	B1-vs-B2_Pvalue	B1-vs-B2_Qvalue	B2-vs-B3(405)	B2-vs-B3_Pvalue	B2-vs-B3_Qvalue	B3-vs-B4(316)	B3-vs-B4_Pvalue	B3-vs-B4_Qvalue	B4-vs-B5(425)	B4-vs-B5_Pvalue	B4-vs-B5_Qvalue	B5-vs-B6(589)	B5-vs-B6_Pvalue	B5-vs-B6_Qvalue
Metabolic pathways	ko01100	Metabolism	Global and overview maps	259	1.11994e-25	1.31034e-23	235	2.4043e-10	2.59664e-08	189	7.82749e-10	8.45369e-08	261	6.48865e-16	7.39706e-14	305	5.62973e-06	0.000166077
Biosynthesis of secondary metabolites	ko01110	Metabolism	Global and overview maps	113	2.94597e-11	1.72339e-09	93	0.000940222	0.0222807	81	4.32068e-05	0.00142312	100	0.000204107	0.0116341	126	0.00203596	0.0300304
Starch and sucrose metabolism	ko00500	Metabolism	Carbohydrate metabolism	30	2.80644e-08	1.09451e-06	22	0.00170205	0.0306369	22	4.15337e-05	0.00142312	22	0.00325439	0.123667	31	0.000160336	0.00270281
Biosynthesis of amino acids	ko01230	Metabolism	Global and overview maps	26	0.0433953	0.169242	22	0.345402	0.687674	16	0.501534	0.887962	26	0.13119	0.484538	29	0.548873	0.936863
Carbon metabolism	ko01200	Metabolism	Global and overview maps	26	0.0274353	0.123459	26	0.0557451	0.276023	30	6.98245e-05	0.00150821	27	0.0573527	0.363234	24	0.847757	1
Glycolysis / Gluconeogenesis	ko00010	Metabolism	Carbohydrate metabolism	17	0.000500613	0.0117143	9	0.419893	0.722428	5	0.779182	0.999982	8	0.63629	1	13	0.389638	0.85143
Amino sugar and nucleotide sugar metabolism	ko00520	Metabolism	Carbohydrate metabolism	15	0.108807	0.335011	20	0.00623385	0.0754427	12	0.178611	0.511281	16	0.136011	0.484538	21	0.140498	0.571681
Arginine and proline metabolism	ko00330	Metabolism	Amino acid metabolism	15	0.00198626	0.0290491	12	0.056416	0.276023	8	0.221668	0.56216	14	0.015856	0.150632	11	0.549641	0.936863
Cysteine and methionine metabolism	ko00270	Metabolism	Amino acid metabolism	15	0.00592248	0.049495	8	0.605324	0.871666	11	0.0474239	0.222686	11	0.237307	0.633761	12	0.563706	0.936863
Glycerolipid metabolism	ko00561	Metabolism	Lipid metabolism	15	0.00352353	0.0405944	15	0.00662258	0.0754427	9	0.150407	0.451222	9	0.450953	0.842765	11	0.625679	0.948352
Cell cycle - yeast	ko04111	Cellular Processes	Cell growth and death	12	0.974085	0.999975	12	0.98754	0.999997	16	0.484604	0.872288	17	0.86185	1	51	1.67996e-06	6.60785e-05
Cyanoamino acid metabolism	ko00460	Metabolism	Metabolism of other amino acids	12	2.66516e-06	7.79558e-05	12	5.41857e-06	0.000292603	7	0.00807708	0.0726937	5	0.24797	0.633761	7	0.171074	0.630837
Fatty acid metabolism	ko01212	Metabolism	Global and overview maps	12	0.00523438	0.049495	8	0.23373	0.537081	14	5.27081e-05	0.00142312	9	0.156054	0.523241	8	0.673927	0.994043
Glycine, serine and threonine metabolism	ko00260	Metabolism	Amino acid metabolism	12	0.0524708	0.193105	9	0.389695	0.712844	13	0.00507845	0.0599351	15	0.010484	0.143194	14	0.235043	0.676465
Meiosis - yeast	ko04113	Cellular Processes	Cell growth and death	12	0.651147	0.933337	11	0.833699	0.999997	15	0.100752	0.362708	17	0.253041	0.633761	37	1.09274e-05	0.000257887
Oxidative phosphorylation	ko00190	Metabolism	Energy metabolism	12	0.44643	0.822713	5	0.996141	0.999997	9	0.600757	0.954143	17	0.103497	0.47648	12	0.957958	1
Peroxisome	ko04146	Cellular Processes	Transport and catabolism	12	0.398116	0.803095	22	0.00103151	0.0222807	15	0.0275149	0.160527	16	0.136011	0.484538	20	0.212956	0.663639
Protein processing in endoplasmic reticulum	ko04141	Genetic Information Processing	Folding, sorting and degradation	12	0.980918	0.999975	26	0.101057	0.321433	7	0.997999	0.999982	14	0.979503	1	10	1	1
Pyruvate metabolism	ko00620	Metabolism	Carbohydrate metabolism	12	0.0154967	0.0863389	8	0.356572	0.687674	7	0.265015	0.636036	10	0.151046	0.521794	11	0.385457	0.85143
Sphingolipid metabolism	ko00600	Metabolism	Lipid metabolism	12	0.00129347	0.0216194	9	0.0587826	0.276023	2	0.92996	0.999982	8	0.16077	0.52365	9	0.333151	0.786236
Steroid biosynthesis	ko00100	Metabolism	Lipid metabolism	12	0.00381657	0.0405944	11	0.0188318	0.135589	8	0.0687904	0.297175	5	0.75514	1	13	0.050452	0.373639
Valine, leucine and isoleucine degradation	ko00280	Metabolism	Amino acid metabolism	12	0.0121009	0.0731004	10	0.101192	0.321433	7	0.240562	0.59047	9	0.234594	0.633761	6	0.945115	1
MAPK signaling pathway - yeast	ko04011	Environmental Information Processing	Signal transduction	11	0.947357	0.999975	9	0.994368	0.999997	14	0.470941	0.872288	18	0.541549	0.946789	27	0.346061	0.795341
2-Oxocarboxylic acid metabolism	ko01210	Metabolism	Global and overview maps	10	0.0712911	0.245325	10	0.101192	0.321433	6	0.403845	0.765181	8	0.378156	0.757805	12	0.219338	0.663639
Purine metabolism	ko00230	Metabolism	Nucleotide metabolism	10	0.726815	0.997136	10	0.800591	0.999997	2	0.999626	0.999982	11	0.756039	1	21	0.205422	0.663639
Fatty acid degradation	ko00071	Metabolism	Lipid metabolism	9	0.0410551	0.167741	11	0.00781446	0.0754427	8	0.0390034	0.191471	9	0.0762831	0.414108	8	0.497474	0.917217
Galactose metabolism	ko00052	Metabolism	Carbohydrate metabolism	9	0.0250098	0.121923	10	0.0128302	0.10659	4	0.530761	0.924551	8	0.112851	0.47648	12	0.025663	0.216303
Glutathione metabolism	ko00480	Metabolism	Metabolism of other amino acids	9	0.589351	0.895508	10	0.531291	0.832899	9	0.35484	0.765181	16	0.0380366	0.261033	11	0.885757	1
Phenylalanine, tyrosine and tryptophan biosynthesis	ko00400	Metabolism	Amino acid metabolism	9	0.0011559	0.0216194	8	0.00838252	0.0754427	5	0.0982825	0.362708	8	0.0113048	0.143194	7	0.171074	0.630837
Sulfur metabolism	ko00920	Metabolism	Energy metabolism	9	0.00706759	0.0551272	4	0.597414	0.871666	4	0.389672	0.765181	9	0.0149077	0.150632	9	0.103001	0.494096
Autophagy - yeast	ko04138	Cellular Processes	Transport and catabolism	8	0.963631	0.999975	5	0.99924	0.999997	5	0.989392	0.999982	5	0.999601	1	10	0.998793	1
DNA replication	ko03030	Genetic Information Processing	Replication and repair	8	0.407779	0.808646	15	0.00382931	0.0590808	8	0.221668	0.56216	6	0.830247	1	28	1.2389e-08	1.4619e-06
Fructose and mannose metabolism	ko00051	Metabolism	Carbohydrate metabolism	8	0.0415768	0.167741	9	0.0210118	0.14183	3	0.694362	0.999982	6	0.31347	0.700698	8	0.301538	0.74128
Glycerophospholipid metabolism	ko00564	Metabolism	Lipid metabolism	8	0.608668	0.913001	7	0.811357	0.999997	11	0.0727963	0.302385	13	0.118879	0.484008	16	0.19034	0.663639
Glyoxylate and dicarboxylate metabolism	ko00630	Metabolism	Carbohydrate metabolism	8	0.158884	0.432313	6	0.53213	0.832899	9	0.027039	0.160527	8	0.246871	0.633761	9	0.47163	0.917138
Methane metabolism	ko00680	Metabolism	Energy metabolism	8	0.0977994	0.309258	10	0.0229849	0.146022	9	0.0133644	0.0962239	9	0.0762831	0.414108	11	0.104681	0.494096
Ribosome	ko03010	Genetic Information Processing	Translation	8	0.999386	0.999975	5	0.999997	0.999997	12	0.87959	0.999982	3	1	1	5	1	1
Tryptophan metabolism	ko00380	Metabolism	Amino acid metabolism	8	0.261178	0.565886	10	0.101192	0.321433	5	0.595028	0.954143	10	0.130032	0.484538	12	0.219338	0.663639
Tyrosine metabolism	ko00350	Metabolism	Amino acid metabolism	8	0.00560181	0.049495	7	0.0305235	0.183141	8	0.00166916	0.0257527	8	0.0113048	0.143194	9	0.0255724	0.216303
Ubiquinone and other terpenoid-quinone biosynthesis	ko00130	Metabolism	Metabolism of cofactors and vitamins	8	0.0124543	0.0731004	4	0.512202	0.825639	5	0.144078	0.451222	9	0.00687787	0.137496	10	0.0197155	0.211494
Alanine, aspartate and glutamate metabolism	ko00250	Metabolism	Amino acid metabolism	7	0.201552	0.481256	7	0.251812	0.543913	6	0.209333	0.56216	10	0.031505	0.256541	7	0.666427	0.994043
Ascorbate and aldarate metabolism	ko00053	Metabolism	Carbohydrate metabolism	7	0.00375167	0.0405944	5	0.0860035	0.321433	5	0.033868	0.174178	5	0.101951	0.47648	5	0.286361	0.734579
Biosynthesis of unsaturated fatty acids	ko01040	Metabolism	Lipid metabolism	7	0.0410295	0.167741	4	0.512202	0.825639	10	0.000133005	0.00239408	5	0.33454	0.719576	6	0.448253	0.896615
Citrate cycle (TCA cycle)	ko00020	Metabolism	Carbohydrate metabolism	7	0.126079	0.368781	4	0.707034	0.954496	2	0.895866	0.999982	2	0.969207	1	2	0.996245	1
Base excision repair	ko03410	Genetic Information Processing	Replication and repair	6	0.46436	0.835848	7	0.352327	0.687674	2	0.953325	0.999982	4	0.884233	1	15	0.00828971	0.0978185
Histidine metabolism	ko00340	Metabolism	Amino acid metabolism	6	0.0892206	0.289967	2	0.888276	0.999997	1	0.947256	0.999982	5	0.290681	0.676279	5	0.597261	0.948352
Nucleotide excision repair	ko03420	Genetic Information Processing	Replication and repair	6	0.732937	0.997136	11	0.112673	0.338018	6	0.543882	0.92695	6	0.830247	1	19	0.00443671	0.0581702
Other glycan degradation	ko00511	Metabolism	Glycan biosynthesis and metabolism	6	0.0272694	0.123459	6	0.0364817	0.20737	3	0.352823	0.765181	4	0.308383	0.700698	5	0.350489	0.795341
Pentose phosphate pathway	ko00030	Metabolism	Carbohydrate metabolism	6	0.163334	0.434321	3	0.800069	0.999997	5	0.197285	0.546327	3	0.828329	1	6	0.559291	0.936863
Phenylalanine metabolism	ko00360	Metabolism	Amino acid metabolism	6	0.0696477	0.245325	6	0.0901666	0.321433	5	0.0982825	0.362708	6	0.108941	0.47648	7	0.171074	0.630837
RNA transport	ko03013	Genetic Information Processing	Translation	6	0.999814	0.999975	12	0.969828	0.999997	4	0.999861	0.999982	10	0.99663	1	16	0.996667	1
Valine, leucine and isoleucine biosynthesis	ko00290	Metabolism	Amino acid metabolism	6	0.052815	0.193105	5	0.179	0.471511	2	0.717905	0.999982	2	0.86442	1	8	0.0506629	0.373639
beta-Alanine metabolism	ko00410	Metabolism	Metabolism of other amino acids	6	0.255973	0.565073	8	0.0729876	0.303179	8	0.0193805	0.130818	10	0.0130469	0.148734	7	0.526423	0.936863
Arginine biosynthesis	ko00220	Metabolism	Amino acid metabolism	5	0.178577	0.440233	3	0.66365	0.9189	5	0.0982825	0.362708	7	0.0389259	0.261033	5	0.539776	0.936863
Fatty acid biosynthesis	ko00061	Metabolism	Lipid metabolism	5	0.0124958	0.0731004	3	0.241871	0.543913	4	0.0337514	0.174178	3	0.266847	0.633761	2	0.766487	1
Glycosphingolipid biosynthesis - globo and isoglobo series	ko00603	Metabolism	Glycan biosynthesis and metabolism	5	0.0124958	0.0731004	5	0.0164373	0.126802	0	1	1	1	0.869335	1	2	0.766487	1
Lysine degradation	ko00310	Metabolism	Amino acid metabolism	5	0.653863	0.933337	8	0.205566	0.493359	3	0.851154	0.999982	7	0.403603	0.791976	7	0.777777	1
Pentose and glucuronate interconversions	ko00040	Metabolism	Carbohydrate metabolism	5	0.55428	0.878812	11	0.00781446	0.0754427	3	0.795123	0.999982	5	0.662809	1	10	0.198514	0.663639
Propanoate metabolism	ko00640	Metabolism	Carbohydrate metabolism	5	0.249189	0.560676	3	0.738835	0.985114	6	0.0531598	0.239219	6	0.167878	0.531615	3	0.934115	1
Pyrimidine metabolism	ko00240	Metabolism	Nucleotide metabolism	5	0.921149	0.999975	7	0.771629	0.999997	5	0.813476	0.999982	11	0.263019	0.633761	15	0.226285	0.66754
Spliceosome	ko03040	Genetic Information Processing	Transcription	5	0.999931	0.999975	14	0.874457	0.999997	3	0.999964	0.999982	6	0.999953	1	6	1	1
Terpenoid backbone biosynthesis	ko00900	Metabolism	Metabolism of terpenoids and polyketides	5	0.146539	0.418173	4	0.37173	0.70433	2	0.717905	0.999982	4	0.409882	0.791976	7	0.130677	0.550709
Thiamine metabolism	ko00730	Metabolism	Metabolism of cofactors and vitamins	5	0.0213434	0.108573	4	0.107519	0.331773	1	0.804309	0.999982	1	0.895842	1	1	0.962843	1
Arachidonic acid metabolism	ko00590	Metabolism	Lipid metabolism	4	0.0887591	0.289967	7	0.000654418	0.0222807	5	0.00974954	0.0809962	5	0.0337781	0.256714	4	0.297499	0.74128
Butanoate metabolism	ko00650	Metabolism	Carbohydrate metabolism	4	0.279975	0.595583	5	0.144661	0.411142	3	0.396712	0.765181	6	0.0629757	0.377854	2	0.951022	1
Endocytosis	ko04144	Cellular Processes	Transport and catabolism	4	0.999539	0.999975	3	0.999967	0.999997	3	0.999243	0.999982	6	0.998205	1	11	0.996066	1
Glycosylphosphatidylinositol(GPI)-anchor biosynthesis	ko00563	Metabolism	Glycan biosynthesis and metabolism	4	0.369338	0.758115	3	0.66365	0.9189	1	0.937844	0.999982	2	0.886539	1	2	0.971842	1
Homologous recombination	ko03440	Genetic Information Processing	Replication and repair	4	0.500761	0.866376	6	0.170936	0.461528	2	0.82637	0.999982	5	0.378903	0.757805	15	1.56604e-05	0.000307988
Longevity regulating pathway - multiple species	ko04213	Organismal Systems	Aging	4	0.746323	0.999975	7	0.251812	0.543913	4	0.595108	0.954143	6	0.472108	0.868069	6	0.810844	1
Mismatch repair	ko03430	Genetic Information Processing	Replication and repair	4	0.654133	0.933337	8	0.0729876	0.303179	5	0.286907	0.659275	4	0.745397	1	19	2.39017e-07	1.4102e-05
N-Glycan biosynthesis	ko00510	Metabolism	Glycan biosynthesis and metabolism	4	0.796578	0.999975	7	0.318083	0.671982	2	0.946514	0.999982	6	0.548141	0.946789	5	0.940551	1
Nitrogen metabolism	ko00910	Metabolism	Energy metabolism	4	0.156016	0.432313	4	0.185323	0.472477	2	0.557886	0.92695	2	0.731551	1	6	0.0880287	0.494096
Pantothenate and CoA biosynthesis	ko00770	Metabolism	Metabolism of cofactors and vitamins	4	0.542014	0.878812	4	0.597414	0.871666	4	0.389672	0.765181	4	0.639237	1	8	0.21045	0.663639
RNA degradation	ko03018	Genetic Information Processing	Folding, sorting and degradation	4	0.977597	0.999975	8	0.685501	0.937141	2	0.995205	0.999982	5	0.97041	1	8	0.96813	1
Taurine and hypotaurine metabolism	ko00430	Metabolism	Metabolism of other amino acids	4	0.0115771	0.0731004	3	0.089581	0.321433	2	0.223823	0.56216	3	0.101055	0.47648	2	0.535706	0.936863
Ubiquitin mediated proteolysis	ko04120	Genetic Information Processing	Folding, sorting and degradation	4	0.99856	0.999975	2	0.999985	0.999997	6	0.935795	0.999982	10	0.862367	1	14	0.896532	1
Various types of N-glycan biosynthesis	ko00513	Metabolism	Glycan biosynthesis and metabolism	4	0.581454	0.895134	8	0.0451446	0.243781	1	0.972673	0.999982	3	0.852137	1	4	0.902951	1
Atrazine degradation	ko00791	Metabolism	Xenobiotics biodegradation and metabolism	3	0.0202621	0.107758	0	1	1	2	0.109596	0.369886	2	0.183729	0.566084	3	0.0691429	0.446412
Biotin metabolism	ko00780	Metabolism	Metabolism of cofactors and vitamins	3	0.116015	0.348046	2	0.402625	0.712844	2	0.283881	0.659275	1	0.794442	1	2	0.626877	0.948352
Mitophagy - yeast	ko04139	Cellular Processes	Transport and catabolism	3	0.95382	0.999975	0	1	1	2	0.969139	0.999982	8	0.344377	0.727018	8	0.746275	1
Proteasome	ko03050	Genetic Information Processing	Folding, sorting and degradation	3	0.970607	0.999975	1	0.999577	0.999997	12	0.00446452	0.0599351	14	0.00722651	0.137496	16	0.0244588	0.216303
RNA polymerase	ko03020	Genetic Information Processing	Transcription	3	0.788111	0.999975	5	0.421416	0.722428	0	1	1	1	0.993209	1	2	0.993255	1
Riboflavin metabolism	ko00740	Metabolism	Metabolism of cofactors and vitamins	3	0.211645	0.485539	1	0.854604	0.999997	5	0.00554955	0.0599351	5	0.0201772	0.176938	5	0.075663	0.446412
Sulfur relay system	ko04122	Genetic Information Processing	Folding, sorting and degradation	3	0.211645	0.485539	1	0.854604	0.999997	1	0.769549	0.999982	1	0.869335	1	5	0.075663	0.446412
ABC transporters	ko02010	Environmental Information Processing	Membrane transport	2	0.915222	0.999975	4	0.597414	0.871666	7	0.0282409	0.160527	7	0.112043	0.47648	9	0.103001	0.494096
Autophagy - other eukaryotes	ko04136	Cellular Processes	Transport and catabolism	2	0.938832	0.999975	1	0.99289	0.999997	0	1	1	1	0.994595	1	3	0.975322	1
Fatty acid elongation	ko00062	Metabolism	Lipid metabolism	2	0.503535	0.866376	0	1	1	3	0.140852	0.451222	1	0.869335	1	1	0.94831	1
Folate biosynthesis	ko00790	Metabolism	Metabolism of cofactors and vitamins	2	0.71075	0.989973	4	0.229465	0.537081	6	0.00739077	0.0725639	7	0.00723663	0.137496	6	0.126198	0.550709
Inositol phosphate metabolism	ko00562	Metabolism	Carbohydrate metabolism	2	0.915222	0.999975	2	0.93354	0.999997	3	0.631573	0.960702	3	0.828329	1	4	0.880865	1
Lysine biosynthesis	ko00300	Metabolism	Amino acid metabolism	2	0.66688	0.940059	1	0.923702	0.999997	2	0.557886	0.92695	2	0.731551	1	4	0.44505	0.896615
Nicotinate and nicotinamide metabolism	ko00760	Metabolism	Metabolism of cofactors and vitamins	2	0.915222	0.999975	5	0.379457	0.706576	3	0.631573	0.960702	6	0.237213	0.633761	9	0.103001	0.494096
One carbon pool by folate	ko00670	Metabolism	Metabolism of cofactors and vitamins	2	0.563341	0.878812	1	0.882712	0.999997	1	0.804309	0.999982	1	0.895842	1	2	0.817519	1
Phagosome	ko04145	Cellular Processes	Transport and catabolism	2	0.988888	0.999975	3	0.967447	0.999997	2	0.969139	0.999982	5	0.827196	1	10	0.448307	0.896615
Porphyrin and chlorophyll metabolism	ko00860	Metabolism	Metabolism of cofactors and vitamins	2	0.78403	0.999975	4	0.323547	0.671982	1	0.913707	0.999982	3	0.610163	0.993694	3	0.836296	1
Ribosome biogenesis in eukaryotes	ko03008	Genetic Information Processing	Translation	2	0.999975	0.999975	18	0.0682344	0.303179	1	0.999982	0.999982	12	0.708863	1	19	0.489659	0.917138
Selenocompound metabolism	ko00450	Metabolism	Metabolism of other amino acids	2	0.503535	0.866376	2	0.541199	0.834993	2	0.401345	0.765181	3	0.266847	0.633761	3	0.482902	0.917138
Vitamin B6 metabolism	ko00750	Metabolism	Metabolism of cofactors and vitamins	2	0.563341	0.878812	0	1	1	3	0.179895	0.511281	3	0.328104	0.719306	5	0.117503	0.533284
Aflatoxin biosynthesis	ko00254	Metabolism	Biosynthesis of other secondary metabolites	1	0.180608	0.440233	0	1	1	1	0.15019	0.451222	1	0.201996	0.59045	0	1	1
Basal transcription factors	ko03022	Genetic Information Processing	Transcription	1	0.996366	0.999975	2	0.981273	0.999997	4	0.62525	0.960702	2	0.985869	1	4	0.974199	1
C5-Branched dibasic acid metabolism	ko00660	Metabolism	Carbohydrate metabolism	1	0.450031	0.822713	0	1	1	0	1	1	0	1	1	1	0.62687	0.948352
D-Arginine and D-ornithine metabolism	ko00472	Metabolism	Metabolism of other amino acids	1	0.180608	0.440233	1	0.192491	0.472477	0	1	1	0	1	1	1	0.279943	0.734073
Ether lipid metabolism	ko00565	Metabolism	Lipid metabolism	1	0.797393	0.999975	0	1	1	2	0.343458	0.765181	1	0.836102	1	3	0.397102	0.851963
Glycosaminoglycan degradation	ko00531	Metabolism	Glycan biosynthesis and metabolism	1	0.549502	0.878812	1	0.575092	0.871666	0	1	1	1	0.594766	0.982657	1	0.731475	1
Glycosphingolipid biosynthesis - ganglio series	ko00604	Metabolism	Glycan biosynthesis and metabolism	1	0.631021	0.933337	1	0.657038	0.9189	0	1	1	1	0.676778	1	1	0.80679	1
Linoleic acid metabolism	ko00591	Metabolism	Lipid metabolism	1	0.549502	0.878812	2	0.169224	0.461528	1	0.478724	0.872288	1	0.594766	0.982657	2	0.313058	0.753895
Monobactam biosynthesis	ko00261	Metabolism	Biosynthesis of other secondary metabolites	1	0.450031	0.822713	1	0.473625	0.786946	1	0.386442	0.765181	1	0.492007	0.876387	1	0.62687	0.948352
Neomycin, kanamycin and gentamicin biosynthesis	ko00524	Metabolism	Biosynthesis of other secondary metabolites	1	0.328668	0.686681	0	1	1	0	1	1	1	0.363267	0.752953	1	0.481614	0.917138
Non-homologous end-joining	ko03450	Genetic Information Processing	Replication and repair	1	0.888854	0.999975	4	0.144366	0.411142	1	0.83384	0.999982	2	0.684444	1	6	0.0571607	0.396762
Other types of O-glycan biosynthesis	ko00514	Metabolism	Glycan biosynthesis and metabolism	1	0.834125	0.999975	0	1	1	0	1	1	1	0.869335	1	2	0.766487	1
Penicillin and cephalosporin biosynthesis	ko00311	Metabolism	Biosynthesis of other secondary metabolites	1	0.180608	0.440233	1	0.192491	0.472477	0	1	1	0	1	1	1	0.279943	0.734073
Phosphatidylinositol signaling system	ko04070	Environmental Information Processing	Signal transduction	1	0.97769	0.999975	0	1	1	1	0.955246	0.999982	1	0.986538	1	2	0.983993	1
Phosphonate and phosphinate metabolism	ko00440	Metabolism	Metabolism of other amino acids	1	0.549502	0.878812	0	1	1	2	0.109596	0.369886	1	0.594766	0.982657	1	0.731475	1
Protein export	ko03060	Genetic Information Processing	Folding, sorting and degradation	1	0.993339	0.999975	3	0.886891	0.999997	1	0.983327	0.999982	2	0.974607	1	0	1	1
Sesquiterpenoid and triterpenoid biosynthesis	ko00909	Metabolism	Metabolism of terpenoids and polyketides	1	0.450031	0.822713	1	0.473625	0.786946	0	1	1	0	1	1	1	0.62687	0.948352
Synthesis and degradation of ketone bodies	ko00072	Metabolism	Lipid metabolism	1	0.450031	0.822713	2	0.0967568	0.321433	1	0.386442	0.765181	1	0.492007	0.876387	0	1	1
alpha-Linolenic acid metabolism	ko00592	Metabolism	Lipid metabolism	1	0.752552	0.999975	2	0.402625	0.712844	4	0.0120134	0.0926745	2	0.428909	0.814928	2	0.626877	0.948352
mRNA surveillance pathway	ko03015	Genetic Information Processing	Translation	1	0.999958	0.999975	5	0.97638	0.999997	3	0.986729	0.999982	5	0.983879	1	7	0.994515	1
Aminoacyl-tRNA biosynthesis	ko00970	Genetic Information Processing	Translation	0	1	1	0	1	1	1	0.998058	0.999982	0	1	1	2	0.999946	1
Cutin, suberine and wax biosynthesis	ko00073	Metabolism	Lipid metabolism	0	1	1	0	1	1	0	1	1	0	1	1	1	0.279943	0.734073
Hippo signaling pathway - multiple species	ko04392	Environmental Information Processing	Signal transduction	0	1	1	1	0.923702	0.999997	1	0.858927	0.999982	0	1	1	4	0.44505	0.896615
Indole alkaloid biosynthesis	ko00901	Metabolism	Biosynthesis of other secondary metabolites	0	1	1	0	1	1	0	1	1	1	0.201996	0.59045	1	0.279943	0.734073
Lipoic acid metabolism	ko00785	Metabolism	Metabolism of cofactors and vitamins	0	1	1	1	0.348002	0.687674	0	1	1	0	1	1	0	1	1
SNARE interactions in vesicular transport	ko04130	Genetic Information Processing	Folding, sorting and degradation	0	1	1	0	1	1	0	1	1	0	1	1	0	1	1
