# Supplementary material for: Comparative transcriptome and WGCNA reveal key genes involved in lignocellulose degradation in Sarcomyxa edulis
Source: Sci Rep. 2022 Nov 1;12:18379. doi: 10.1038/s41598-022-23172-2 (PMC9626453; doi:10.1038/s41598-022-23172-2)
Supplement: Supplementary file 10 — Supplementary Information 10. [file 41598_2022_23172_MOESM10_ESM.xlsx]

## Sheet: Worksheet
Table S4. Biochemical indicator data for Sarcomyxa edulis at different times.
Sample	ACX activity	Laccase activity	CL activity	Lip activity
B1-1	7061.15	650.24	1489.48	4.25
B1-2	6991.58	649.87	1134.46	3.25
B1-3	7052.46	649.31	1300.03	2.75
B2-1	3147.95	136.49	394.18	0.75
B2-2	3182.74	138.71	394.98	0.75
B2-3	3261	132.79	372.69	1
B3-1	1478.32	288.17	251.7	5
B3-2	2087.04	293.36	204.73	7
B3-3	1617.46	294.84	211.1	8.75
B5-1	4669.75	506.15	139.46	4.75
B5-2	4652.36	519.12	166.52	7.5
B5-3	4113.21	488.74	180.85	9.5
